# Supplementary material for: Associations of Urinary Heavy Metal Mixtures with High Remnant Cholesterol among US Adults: Evidence from the National Health and Nutrition Examination Survey (1998–2018)
Source: Toxics. 2024 Jun 13;12(6):430. doi: 10.3390/toxics12060430 (PMC11209470; doi:10.3390/toxics12060430)
Supplement: Supplementary file 1 [file toxics-12-00430-s001.zip]

Archive with 3 entries (3 files):
- A.tiff
- B.tiff
- supplementary data.pdf
